# Supplementary material for: Sexually Dimorphic Effects of Histamine Degradation by Enteric Glial Histamine N-Methyltransferase (HNMT) on Visceral Hypersensitivity
Source: Biomolecules. 2023 Nov 14;13(11):1651. doi: 10.3390/biom13111651 (PMC10669271; doi:10.3390/biom13111651)
Supplement: Supplementary file 1 [file biomolecules-13-01651-s001.zip]

Archive with 6 entries (5 files):
- Glia_HNMT_Original Gel Images.pdf
- Glia_HNMT_Supplemental.pdf
- Glia_HNMT_Supplemental_Figures/
- Glia_HNMT_Supplemental_Figures/Supplemental_Figure_1.tif
- Glia_HNMT_Supplemental_Figures/Supplemental_Figure_2.tif
- Glia_HNMT_Supplemental_Figures/Supplemental_Figure_3.tif
